# Supplementary material for: Gut Microbiota, Human Blood Metabolites, and Esophageal Cancer: A Mendelian Randomization Study
Source: Genes (Basel). 2024 Jun 2;15(6):729. doi: 10.3390/genes15060729 (PMC11203100; doi:10.3390/genes15060729)
Supplement: Supplementary file 1 [file genes-15-00729-s001.zip]

Archive with 2 entries (2 files):
- Additional figures.pdf
- Additional Tables.xlsx
