# Supplementary material for: Gut Microbiota, Human Blood Metabolites, and Esophageal Cancer: A Mendelian Randomization Study
Source: Genes (Basel). 2024 Jun 2;15(6):729. doi: 10.3390/genes15060729 (PMC11203100; doi:10.3390/genes15060729)
Supplement: Supplementary file 1 [file genes-15-00729-s001.zip › Additional Tables.xlsx]

## Sheet: Sheet1
Table S1. Overview of the source of summary data
	Phenotype	Publication year and author	Journal	PMID	Total subjects	n. of cases	n. of controls	Poplulation
Exposure	Gut microbiota	2022, Lopera-Maya EA et al.	Nat Genet	35115690	7738	/	/	European
Risk factors (mediators)	Human blood metabolites and metabolite ratios	2023, Chen et al.	Nat Genet	36635386	8299	/	/	European
Outcome	Malignant neoplasm of oesophagus (controls excluding all cancers)	/	/	/	619	314193	314812	European

## Sheet: Sheet2
Table S2. The characteristics of 85 SNPs analyzing the causal effects of the 10 gut microbial taxas on esophageal cancer
Abbreviation: single-nucleotide polymorphism (SNP); effect allele (EA), other allele (OA), chromosome (chr), effect sizes (β), effect allele frequency (EAF), standard error (SE).
Exposure	Outcome	SNPs	EA	OA	β.exposure	EAF.exposure	SE.exposure	pval.exposure	R2	F
family Ruminococcaceae	Esophageal cancer	rs111854245	C	T	-0.109559	0.143828	0.0247809	9.81894e-06	0.00251965	19.5413
		rs117996720	A	C	-0.166308	0.0608325	0.0366775	5.77868e-06	0.00264999	20.5548
		rs154221	T	C	-0.114376	0.111851	0.0255568	7.62818e-06	0.0025817	20.0237
		rs17206746	T	A	0.0829663	0.288105	0.0179829	3.95723e-06	0.00274322	21.28
		rs4446400	T	C	-0.0734502	0.400889	0.0165219	8.76394e-06	0.00254758	19.7584
		rs6887055	G	A	0.0915711	0.20347	0.0202793	6.3166e-06	0.0026281	20.3845
		rs74949229	A	G	-0.141078	0.0938701	0.0283076	6.23616e-07	0.00319958	24.8314
genus Phascolarctobacterium	Esophageal cancer	rs116643293	G	A	-0.327499	0.0529189	0.0687734	1.91686e-06	0.00292199	22.6708
		rs12592302	T	A	0.223318	0.122239	0.046788	1.81523e-06	0.00293544	22.7754
		rs1355585	C	T	-0.142	0.563593	0.030264	2.70474e-06	0.00283703	22.0097
		rs173961	A	G	-0.204293	0.154021	0.0415022	8.54671e-07	0.00312159	24.2243
		rs2395296	G	A	0.142807	0.714675	0.0321679	9.02059e-06	0.00254049	19.7033
		rs3798491	A	T	-0.144514	0.561236	0.0312984	3.88769e-06	0.00274759	21.3139
		rs67541505	G	A	0.176456	0.170197	0.0398671	9.5947e-06	0.00252533	19.5854
		rs74338790	G	A	0.254628	0.0844046	0.0552278	4.01691e-06	0.00273954	21.2513
		rs79825773	T	G	0.309465	0.063652	0.0691906	7.72589e-06	0.00257857	19.9994
		rs9389726	C	T	-0.148739	0.306409	0.0335585	9.32626e-06	0.0025323	19.6396
phylum Proteobacteria	Esophageal cancer	rs10943378	A	G	0.0932157	0.198179	0.0205589	5.78518e-06	0.00264972	20.5527
		rs12598268	T	C	-0.160888	0.0704435	0.0324225	6.96929e-07	0.00317207	24.6172
		rs12661131	T	C	0.122143	0.109594	0.0266441	4.55625e-06	0.0027085	21.0099
		rs1447497	T	C	0.0901888	0.757996	0.0195661	4.03759e-06	0.00273827	21.2414
		rs2004833	T	G	0.078305	0.651453	0.0169375	3.77915e-06	0.00275457	21.3682
		rs28431837	A	G	0.102889	0.193058	0.0205544	5.56595e-07	0.00322773	25.0506
		rs35223586	G	A	-0.0792222	0.453392	0.0175504	6.36202e-06	0.00262633	20.3708
		rs73232724	T	C	0.16743	0.0515544	0.0367396	5.18424e-06	0.00267671	20.7626
		rs79965903	G	A	0.138401	0.0738342	0.031028	8.17675e-06	0.00256462	19.8909
		rs857127	G	T	0.0749198	0.528904	0.0165775	6.20269e-06	0.00263257	20.4193
species Streptococcus thermophilus	Esophageal cancer	rs13086575	T	G	0.188513	0.190642	0.0416983	6.1585e-06	0.00263433	20.433
		rs6900225	A	G	0.171261	0.760794	0.0374141	4.70691e-06	0.00270049	20.9476
		rs74654613	C	T	-0.215225	0.15952	0.0433164	6.74162e-07	0.00318029	24.6812
		rs7524171	G	A	0.137994	0.538948	0.0308824	7.88152e-06	0.00257366	19.9612
species Clostridium leptum	Esophageal cancer	rs11858399	T	C	-0.189446	0.163698	0.0397457	1.87491e-06	0.00292745	22.7133
		rs17398712	C	G	0.186816	0.156544	0.0394039	2.12612e-06	0.00289642	22.4718
		rs67194754	G	A	0.14313	0.278666	0.031489	5.48304e-06	0.00266292	20.6553
		rs7073292	G	A	0.148601	0.374935	0.0308155	1.4193e-06	0.00299621	23.2483
		rs72662817	G	A	0.178862	0.181412	0.0404592	9.83367e-06	0.00251928	19.5384
		rs79201749	A	G	-0.246343	0.0910655	0.0531684	3.59958e-06	0.00276656	21.4615
species Phascolarctobacterium succinatutens	Esophageal cancer	rs116643293	G	A	-0.329891	0.0529189	0.068787	1.61999e-06	0.00296354	22.9941
		rs12592302	T	A	0.225138	0.122239	0.0467972	1.50228e-06	0.00298217	23.1391
		rs1355585	C	T	-0.141485	0.563593	0.0302699	2.9525e-06	0.00281541	21.8415
		rs173961	A	G	-0.204526	0.154021	0.0415104	8.34575e-07	0.00312748	24.2701
		rs2395296	G	A	0.143303	0.714675	0.0321743	8.42957e-06	0.00255714	19.8327
		rs3798491	A	T	-0.145465	0.561236	0.0313046	3.3719e-06	0.00278267	21.5868
		rs67541505	G	A	0.177406	0.170197	0.0398749	8.62462e-06	0.00255152	19.789
		rs74338790	G	A	0.252493	0.0844046	0.0552387	4.85528e-06	0.00269285	20.8881
		rs79825773	T	G	0.307706	0.063652	0.0692042	8.73406e-06	0.00254842	19.7649
		rs9389726	C	T	-0.149627	0.306409	0.0335651	8.27947e-06	0.00256156	19.8671
genus Erysipelotrichaceae no name	Esophageal cancer	rs10915295	G	T	0.134028	0.275814	0.0294005	5.14696e-06	0.00267849	20.7764
		rs112684584	A	T	0.169223	0.150902	0.0375402	6.55047e-06	0.00261915	20.315
		rs13238712	G	T	0.242955	0.0659397	0.0539809	6.77144e-06	0.00261099	20.2515
		rs139790375	T	C	-0.190115	0.116364	0.0423962	7.31717e-06	0.00259193	20.1033
		rs2926850	C	A	-0.137501	0.35364	0.027646	6.5714e-07	0.00318662	24.7305
		rs4338887	A	G	-0.139221	0.304016	0.0289889	1.56657e-06	0.00297182	23.0585
		rs444953	C	T	0.140718	0.703915	0.0288332	1.05857e-06	0.00306868	23.8124
		rs61956724	T	C	-0.309637	0.0506604	0.0604889	3.07322e-07	0.00337487	26.1964
		rs6557756	A	C	0.126101	0.673768	0.0284315	9.19661e-06	0.00253574	19.6663
		rs71510947	G	A	-0.177112	0.139246	0.0387512	4.86584e-06	0.00269232	20.884
		rs7671513	C	T	-0.127518	0.501559	0.0263971	1.3602e-06	0.00300672	23.3301
		rs9316496	A	G	0.159552	0.174774	0.035188	5.78003e-06	0.00264994	20.5544
species Bifidobacterium adolescentis	Esophageal cancer	rs10063054	G	C	0.0791831	0.467107	0.0178997	9.70181e-06	0.0025226	19.5642
		rs11986537	T	C	0.0995351	0.214997	0.0214947	3.64448e-06	0.00276351	21.4378
		rs144770262	A	G	0.165532	0.0673369	0.0363538	5.27932e-06	0.00267224	20.7278
		rs4110696	G	A	0.0844345	0.518612	0.0184397	4.6731e-06	0.00270227	20.9614
		rs4351047	G	A	0.0971883	0.36675	0.0186404	1.84947e-07	0.0035008	27.1774
		rs4646215	G	A	0.14565	0.105415	0.0317535	4.49908e-06	0.00271161	21.0341
		rs6455422	G	A	0.111628	0.847819	0.0246764	6.0775e-06	0.00263759	20.4583
		rs6754311	C	T	0.155851	0.251472	0.020817	7.06245e-14	0.00719148	56.0363
		rs74394156	T	C	0.184682	0.0554058	0.0400043	3.90145e-06	0.00274672	21.3072
		rs8045380	T	C	0.103317	0.302176	0.0224329	4.11305e-06	0.00273371	21.2059
species Eubacterium hallii	Esophageal cancer	rs10014686	A	G	0.203012	0.0943997	0.0407635	6.35053e-07	0.00319508	24.7964
		rs10848037	C	T	-0.159119	0.127875	0.0352394	6.32029e-06	0.00262795	20.3834
		rs1330325	A	T	0.108309	0.384105	0.0241615	7.36943e-06	0.00259018	20.0897
		rs17568569	T	C	0.188665	0.108091	0.0408859	3.94186e-06	0.00274418	21.2874
		rs17749540	T	C	-0.180458	0.148921	0.0357931	4.61461e-07	0.00327414	25.412
		rs1952183	G	A	-0.10882	0.503271	0.023893	5.25118e-06	0.00267355	20.7381
		rs2871118	A	G	0.115938	0.276078	0.0258467	7.27063e-06	0.0025935	20.1155
		rs2901343	T	C	-0.111962	0.430528	0.0235768	2.04607e-06	0.00290589	22.5455
		rs4692552	C	T	0.122241	0.263581	0.0276396	9.74854e-06	0.00252142	19.555
		rs62468608	C	A	0.172603	0.116486	0.0376243	4.48522e-06	0.00271237	21.04
		rs6487088	T	C	-0.144302	0.819447	0.0309629	3.15456e-06	0.00279909	21.7146
		rs73443336	G	A	-0.140422	0.219245	0.029329	1.68616e-06	0.00295365	22.9171
species Holdemania unclassified	Esophageal cancer	rs10123164	T	C	0.137606	0.647324	0.0300273	4.59021e-06	0.00270668	20.9957
		rs10247831	G	A	0.133172	0.615183	0.0300588	9.40626e-06	0.0025302	19.6233
		rs117158611	G	C	0.29794	0.0507184	0.0666812	7.89057e-06	0.00257338	19.959
		rs28368536	C	G	-0.221532	0.097132	0.0478625	3.68306e-06	0.00276091	21.4176
		rs310007	C	T	0.216045	0.100313	0.0485407	8.55496e-06	0.00255351	19.8045
		rs4868427	T	A	0.156136	0.721699	0.0322777	1.31643e-06	0.0030148	23.393
		rs4922067	C	G	0.165669	0.211977	0.0355918	3.2447e-06	0.00279215	21.6605
		rs67887362	C	A	0.204196	0.117421	0.046059	9.27744e-06	0.00253359	19.6496
		rs7169918	G	C	0.142093	0.491794	0.0310251	4.65102e-06	0.00270343	20.9705
		rs746810	C	T	0.14337	0.718648	0.0321356	8.14205e-06	0.00256567	19.8991
		rs78014650	C	T	0.169601	0.170916	0.0379537	7.87254e-06	0.00257394	19.9634

## Sheet: Sheet3
Table S3. The characteristics of 117 SNPs analyzing the causal effects of the 12 gut microbial pathways on esophageal cancer
Abbreviation: single-nucleotide polymorphism (SNP); effect allele (EA), other allele (OA), chromosome (chr), effect sizes (β), effect allele frequency (EAF), standard error (SE).
Exposure	Outcome	SNPs	EA	OA	β.exposure	EAF.exposure	SE.exposure	pval.exposure	R2	F
ARGORNPROST.PWY..arginine..ornithine.and.proline.interconversion	Esophageal cancer	rs2504016	G	A	-0.23666	0.0734254	0.0514871	4.29655e-06	0.00272296	21.1223
		rs2942201	A	C	0.120592	0.438055	0.0258595	3.1107e-06	0.00280254	21.7414
		rs4878453	G	A	0.242077	0.0733257	0.050584	1.70442e-06	0.00295099	22.8964
		rs61074222	C	G	-0.210428	0.0941941	0.0447813	2.61436e-06	0.00284541	22.0749
		rs7576386	A	G	-0.138428	0.7686	0.0301616	4.44233e-06	0.00271474	21.0584
		rs7923287	T	A	0.139505	0.723875	0.0290043	1.51072e-06	0.00298079	23.1283
		rs9344056	A	G	-0.17033	0.162359	0.0349944	1.13098e-06	0.00305232	23.6851
GLCMANNANAUT.PWY..superpathway.of.N.acetylglucosamine..N.acetylmannosamine.and.N.acetylneuraminate.degradation	Esophageal cancer	rs11211643	G	A	0.0831748	0.51565	0.0163098	3.40246e-07	0.00334964	25.9999
		rs13003991	G	C	0.0758458	0.606803	0.0164963	4.27087e-06	0.00272443	21.1338
		rs13193692	T	G	0.085911	0.230994	0.0193355	8.86446e-06	0.00254478	19.7366
		rs1770803	T	A	-0.0778079	0.441319	0.0163712	2.00682e-06	0.00291067	22.5827
		rs2467707	C	T	0.121636	0.890023	0.0256176	2.05304e-06	0.00290505	22.5389
		rs2634527	C	T	-0.0756236	0.498505	0.0167962	6.71813e-06	0.00261294	20.2666
		rs5756419	A	T	0.0829004	0.293243	0.0178465	3.39787e-06	0.00278078	21.5721
		rs67763506	G	C	0.0964672	0.178172	0.0211114	4.89044e-06	0.00269107	20.8743
		rs74949229	A	G	-0.144988	0.0938701	0.0283792	3.23965e-07	0.00336179	26.0946
		rs75967282	C	G	-0.18223	0.0513866	0.0378294	1.4562e-06	0.00298987	23.199
		rs9445542	T	C	-0.116241	0.126577	0.0244585	2.00818e-06	0.0029105	22.5814
P105.PWY..TCA.cycle.IV..2.oxoglutarate.decarboxylase	Esophageal cancer	rs10223540	T	C	-0.185493	0.1009	0.0418583	9.36078e-06	0.00253139	19.6325
		rs11582075	T	C	-0.137144	0.219197	0.0302967	5.99151e-06	0.0026411	20.4856
		rs12034038	C	G	0.145688	0.174619	0.0328667	9.30693e-06	0.00253281	19.6436
		rs2518968	G	C	0.134971	0.539119	0.026959	5.54231e-07	0.00322878	25.0588
		rs27099	T	A	-0.137509	0.208739	0.0310886	9.72763e-06	0.00252195	19.5591
		rs36182340	T	G	0.235877	0.903211	0.0420321	2.00197e-08	0.00405337	31.4845
		rs6562993	G	A	-0.133596	0.236848	0.0296076	6.41592e-06	0.00262426	20.3547
		rs72814612	C	A	0.200658	0.107888	0.0429821	3.03555e-06	0.00280857	21.7883
		rs857120	C	T	0.208416	0.0883455	0.0458464	5.46849e-06	0.00266357	20.6604
PANTOSYN.PWY..pantothenate.and.coenzyme.A.biosynthesis.I	Esophageal cancer	rs111776615	A	G	-0.105552	0.173964	0.0237248	8.62631e-06	0.00255147	19.7887
		rs11653407	T	A	0.0860567	0.23847	0.0190634	6.35453e-06	0.00262662	20.3731
		rs147398141	T	C	-0.151811	0.0621243	0.0338679	7.37954e-06	0.00258984	20.087
		rs151701	T	C	0.0863005	0.254949	0.0189045	4.99313e-06	0.00268596	20.8345
		rs2113567	G	T	0.0780587	0.310739	0.0174853	8.0355e-06	0.00256891	19.9243
		rs2509667	A	C	-0.117625	0.120838	0.0254276	3.73042e-06	0.00275777	21.3931
		rs61844177	C	T	-0.0814196	0.316294	0.0174091	2.91329e-06	0.00281871	21.8672
		rs73185681	A	G	-0.175127	0.050095	0.039149	7.70031e-06	0.00257938	20.0057
		rs9599845	C	T	0.0930947	0.237425	0.0203682	4.8634e-06	0.00269244	20.8849
PWY0.1061..superpathway.of.L.alanine.biosynthesis	Esophageal cancer	rs17777155	G	A	-0.150878	0.115793	0.0325761	3.62924e-06	0.00276454	21.4458
		rs2197911	A	G	-0.135967	0.863153	0.0292369	3.31052e-06	0.0027872	21.622
		rs2636908	C	T	0.224474	0.0721462	0.0446249	4.8983e-07	0.00325937	25.2969
		rs2640045	T	C	0.104422	0.448329	0.021887	1.83358e-06	0.00293296	22.7561
		rs4580784	A	G	-0.210802	0.0617492	0.0455807	3.7495e-06	0.00275651	21.3833
		rs57070266	C	T	-0.167376	0.0895804	0.0376323	8.68039e-06	0.00254993	19.7767
		rs62385620	A	T	0.163648	0.111596	0.0340993	1.59347e-06	0.00296762	23.0258
		rs76726314	A	G	0.206201	0.0531755	0.0447123	3.99345e-06	0.00274098	21.2625
		rs7840028	T	C	0.175219	0.0810718	0.0375257	3.0224e-06	0.00280964	21.7967
		rs7947704	T	C	0.156566	0.0953912	0.0348804	7.16773e-06	0.002597	20.1427
PWY.5097..L.lysine.biosynthesis.VI	Esophageal cancer	rs10748397	G	T	0.0837637	0.758401	0.0189395	9.74796e-06	0.00252144	19.5551
		rs10874012	G	C	0.0997826	0.177507	0.0212117	2.54952e-06	0.00285161	22.1231
		rs111440229	G	A	-0.162824	0.0553672	0.0365826	8.55318e-06	0.00255356	19.8049
		rs1962815	A	G	0.0771051	0.382817	0.0167663	4.24875e-06	0.00272571	21.1437
		rs2822654	C	A	0.0851494	0.498252	0.0162803	1.69323e-07	0.0035227	27.348
		rs289852	C	G	-0.0741851	0.37541	0.0166741	8.62248e-06	0.00255158	19.7895
		rs3734447	G	T	-0.0755862	0.597407	0.016448	4.31754e-06	0.00272176	21.113
		rs4939301	T	C	-0.0833505	0.555692	0.0167769	6.75906e-07	0.00317965	24.6763
		rs56166050	T	C	0.101884	0.194657	0.0220272	3.73957e-06	0.00275716	21.3884
		rs6873153	T	C	-0.0897738	0.211044	0.0198525	6.12503e-06	0.00263567	20.4434
		rs6882828	T	G	0.0951708	0.178837	0.0211272	6.64789e-06	0.00261552	20.2867
		rs7242421	C	T	-0.0855779	0.315865	0.0182788	2.8434e-06	0.0028247	21.9138
		rs754639	A	G	0.092514	0.33023	0.0184126	5.0476e-07	0.00325193	25.239
		rs7557745	C	T	-0.148732	0.930722	0.0321656	3.76518e-06	0.00275548	21.3753
		rs76301358	A	G	0.0962915	0.171596	0.0215321	7.74903e-06	0.00257783	19.9936
		rs805719	A	G	-0.0969086	0.827742	0.0219057	9.69365e-06	0.00252281	19.5658
PWY.5686..UMP.biosynthesis	Esophageal cancer	rs10100272	G	A	0.104402	0.832233	0.0226546	4.057e-06	0.00273709	21.2322
		rs111943101	A	G	-0.10313	0.185595	0.0231675	8.52811e-06	0.00255428	19.8105
		rs217010	A	T	0.0783441	0.544723	0.0163731	1.71057e-06	0.0029501	22.8895
		rs7108080	A	G	-0.0769942	0.508635	0.0167709	4.41276e-06	0.00271638	21.0712
		rs72918404	C	T	-0.105726	0.147413	0.0230278	4.40607e-06	0.00271676	21.0741
		rs754639	A	G	0.0870085	0.33023	0.0184865	2.5188e-06	0.0028546	22.1464
		rs801356	C	G	0.154211	0.941383	0.0348444	9.61277e-06	0.00252487	19.5818
PWY.5913..TCA.cycle.VI..obligate.autotrophs.	Esophageal cancer	rs12006002	T	C	-0.100171	0.339664	0.0216243	3.61512e-06	0.0027655	21.4533
		rs17175056	G	A	0.14359	0.121156	0.0314645	5.02909e-06	0.00268419	20.8208
		rs242053	T	C	-0.218655	0.058192	0.049245	8.98985e-06	0.00254133	19.7098
		rs2616174	T	C	-0.111196	0.257394	0.0240432	3.74912e-06	0.00275653	21.3835
		rs2826386	T	C	0.099493	0.416276	0.0212898	2.96456e-06	0.00281441	21.8337
		rs28490985	A	T	0.113361	0.226437	0.0255265	8.95831e-06	0.00254219	19.7165
		rs6052371	T	C	0.117615	0.214021	0.0259209	5.69361e-06	0.00265364	20.5832
		rs61828192	G	C	0.160365	0.147456	0.0302332	1.13121e-07	0.00362282	28.1281
		rs743920	G	C	-0.166238	0.126928	0.0353105	2.50305e-06	0.00285614	22.1584
PWY.6147..6.hydroxymethyl.dihydropterin.diphosphate.biosynthesis.I	Esophageal cancer	rs10792007	C	T	0.0803808	0.565991	0.0161686	6.64703e-07	0.00318379	24.7085
		rs11090280	C	T	0.0724173	0.484462	0.0159664	5.74367e-06	0.00265149	20.5665
		rs11732083	A	C	0.0887252	0.231878	0.0192215	3.91347e-06	0.00274596	21.3013
		rs1366290	G	A	-0.07591	0.469278	0.016073	2.32586e-06	0.00287426	22.2994
		rs1813601	C	A	0.0790939	0.701239	0.0177905	8.75464e-06	0.00254784	19.7604
		rs1940600	T	G	0.0791541	0.59842	0.0169686	3.09017e-06	0.00280418	21.7541
		rs2548882	C	A	-0.100029	0.822267	0.0215575	3.48232e-06	0.00277473	21.525
		rs2714053	G	A	-0.0959623	0.598328	0.017586	4.84967e-08	0.00383327	29.7683
		rs5771226	C	T	-0.0723826	0.535523	0.0163305	9.32121e-06	0.00253243	19.6406
		rs73021847	C	T	0.167156	0.055348	0.0378294	9.93013e-06	0.00251689	19.5198
		rs73401412	T	C	-0.115537	0.143375	0.024899	3.4802e-06	0.00277488	21.5262
		rs7462652	G	C	0.0731884	0.52246	0.0159961	4.75349e-06	0.00269807	20.9287
		rs77651025	C	G	0.16522	0.0568179	0.0373153	9.52586e-06	0.0025271	19.5992
		rs9428255	T	C	-0.13401	0.915129	0.0299121	7.45967e-06	0.00258719	20.0664
		rs993597	G	A	-0.0846073	0.752699	0.0189502	8.01741e-06	0.00256946	19.9286
PWY.7392..taxadiene.biosynthesis..engineered.	Esophageal cancer	rs12620133	A	C	0.176894	0.203167	0.0360173	9.04508e-07	0.00310757	24.1151
		rs12933705	T	C	-0.239934	0.0939864	0.0525695	5.01558e-06	0.00268485	20.8259
		rs17367434	T	A	0.168407	0.165094	0.0379598	9.1455e-06	0.00253711	19.677
		rs17437978	A	G	0.218078	0.106237	0.0464559	2.6752e-06	0.00283974	22.0308
		rs2423253	A	G	0.194926	0.133066	0.0423964	4.2719e-06	0.00272437	21.1333
		rs3827207	A	G	-0.15646	0.731967	0.0328339	1.88657e-06	0.00292592	22.7014
		rs4334283	G	A	-0.128284	0.462884	0.0287584	8.16695e-06	0.00256492	19.8932
		rs55779704	T	C	-0.14775	0.238625	0.0333786	9.57799e-06	0.00252576	19.5887
		rs5759126	G	A	-0.131514	0.535373	0.0289209	5.43165e-06	0.00266524	20.6734
		rs78158506	T	C	-0.284961	0.0552142	0.0634364	7.05349e-06	0.00260096	20.1735
PWY_ARG.POLYAMINE.SYN..superpathway.of.arginine.and.polyamine.biosynthesis	Esophageal cancer	rs112683661	A	G	-0.129237	0.125286	0.0265462	1.12525e-06	0.00305358	23.6949
		rs11596863	A	G	-0.150086	0.0800031	0.0324162	3.65752e-06	0.00276263	21.4309
		rs1907895	A	G	-0.0914668	0.37156	0.0180325	3.92956e-07	0.00331395	25.722
		rs4841463	G	T	-0.164027	0.0958184	0.0301572	5.35625e-08	0.00380857	29.5757
		rs4943736	G	C	0.0810859	0.550375	0.0180256	6.84749e-06	0.00260824	20.2301
		rs7117995	A	C	-0.0834466	0.555523	0.0176362	2.22798e-06	0.00288487	22.3819
		rs73162129	A	C	-0.149823	0.0841576	0.0327426	4.7443e-06	0.00269854	20.9324
TRNA.CHARGING.PWY..tRNA.charging	Esophageal cancer	rs10906588	G	T	0.0886502	0.365856	0.0171072	2.1949e-07	0.00345832	26.8464
		rs11726764	A	C	0.15063	0.0662113	0.0333196	6.1614e-06	0.00263422	20.4321
		rs13053313	C	T	-0.0873663	0.292882	0.0179458	1.12542e-06	0.00305354	23.6946
		rs17576345	T	C	0.0985652	0.207609	0.0203944	1.34526e-06	0.00300945	23.3514
		rs17749484	A	C	0.118196	0.154278	0.0243872	1.25574e-06	0.00302646	23.4838
		rs2317916	C	T	0.0800853	0.630847	0.0173988	4.16612e-06	0.00273055	21.1814
		rs2422975	A	G	0.0867547	0.666454	0.0177078	9.62087e-07	0.00309231	23.9963
		rs35057980	A	G	0.077698	0.340588	0.0172182	6.40526e-06	0.00262467	20.3579
		rs3896001	C	A	0.13776	0.0980585	0.0280272	8.86755e-07	0.00311248	24.1533
		rs56083061	A	G	0.0847156	0.266758	0.0186553	5.59603e-06	0.0026579	20.6163
		rs5751677	G	C	-0.0930026	0.190904	0.0207932	7.72192e-06	0.00257869	20.0003
		rs6669249	C	A	-0.102138	0.756591	0.0187575	5.17487e-08	0.00381713	29.6425
		rs72753299	C	G	0.104389	0.163546	0.0231708	6.63095e-06	0.00261615	20.2916
		rs72810147	T	C	0.153125	0.0649393	0.0328505	3.14282e-06	0.00280001	21.7217
		rs9286959	A	T	0.0798048	0.438789	0.0169389	2.461e-06	0.00286032	22.1909

## Sheet: Sheet4
Table S4. The causal effects of 10 gut microbial taxas on esophageal cancer
Abbreviation: number of single-nucleotide polymorphism (nSNP); odds ratio (OR); confidence intervals (CI).
Exposure	Outcome	Method	nSNP	P.value	OR	OR_LCI95	OR_UCI95	Heterogeneity.Test.P	MR.Egger.Intercept.P	MR.PRESSO.Global.Test.P
family Ruminococcaceae	Esophageal cancer	Inverse-variance weighted	7	0.00379805	0.445865	0.258024	0.770454	0.67	0.86	0.73(raw,0 outliers)
		BWMR	7	0.0053699	0.434978	0.242067	0.781624
		Weighted median	7	0.00554615	0.36466	0.178763	0.743875
genus Phascolarctobacterium	Esophageal cancer	Inverse-variance weighted	9	0.00905922	1.42629	1.09244	1.86218	0.74	0.28	0.81(raw,0 outliers)
		BWMR	9	0.00939579	1.42292	1.0904	1.85685
		Weighted median	9	0.0324365	1.46941	1.03273	2.09075
species Streptococcus thermophilus	Esophageal cancer	Inverse-variance weighted	4	0.00554156	0.586005	0.401693	0.854887	0.61	0.77	0.70(raw,0 outliers)
		BWMR	4	0.00867941	0.575441	0.380857	0.869439
		Weighted median	4	0.01009	0.553248	0.352424	0.868506
species Clostridium leptum	Esophageal cancer	Inverse-variance weighted	6	0.00834786	0.621425	0.436375	0.884948	0.35	0.77	0.39(raw,0 outliers)
		BWMR	6	0.00910044	0.606461	0.416475	0.883116
		Weighted median	6	0.0455372	0.628729	0.398955	0.990839
species Phascolarctobacterium succinatutens	Esophageal cancer	Inverse-variance weighted	9	0.00895456	1.42631	1.09288	1.86146	0.75	0.28	0.79(raw,0 outliers)
		BWMR	9	0.00931065	1.42237	1.09065	1.855
		Weighted median	9	0.0232379	1.47411	1.05435	2.061
genus Erysipelotrichaceae no name	Esophageal cancer	Inverse-variance weighted	12	0.0121339	0.716412	0.552056	0.9297	0.57	0.31	0.59(raw,0 outliers)
		BWMR	12	0.0151144	0.710807	0.539707	0.936149
		Weighted median	12	0.0733907	0.712264	0.491272	1.03267
species Bifidobacterium adolescentis	Esophageal cancer	Inverse-variance weighted	9	0.0433276	1.47118	1.01163	2.13948	0.64	0.4	0.70(raw,0 outliers)
		BWMR	9	0.0474796	1.46955	1.00428	2.15038
		Weighted median	9	0.134213	1.47933	0.886143	2.46961
species Eubacterium hallii	Esophageal cancer	Inverse-variance weighted	12	0.0326091	0.71924	0.531611	0.973092	0.7	0.59	0.73(raw,0 outliers)
		BWMR	12	0.0372558	0.712874	0.518444	0.980221
		Weighted median	12	0.323381	0.808055	0.52934	1.23352
species Holdemania unclassified	Esophageal cancer	Inverse-variance weighted	10	0.0176928	0.687173	0.504001	0.936915	0.28	0.73	0.28(raw,0 outliers)
		BWMR	10	0.03999	0.707575	0.508639	0.984318
		Weighted median	10	0.1186	0.726969	0.487078	1.08501
phylum Proteobacteria	Esophageal cancer	Inverse-variance weighted	9	0.0111813	1.72396	1.13186	2.62579	0.62	0.75	0.66(raw,0 outliers)
		BWMR	9	0.0136445	1.75856	1.1229	2.75404
		Weighted median	9	0.0342518	1.8369	1.04615	3.22534

## Sheet: Sheet5
Table S5. The causal effects of gut microbial pathways on esophageal cancer
Abbreviation: number of single-nucleotide polymorphism (nSNP); odds ratio (OR); confidence intervals (CI).
Exposure	Outcome	Methods	nsnp	OR	OR_LCI95	OR_UCI95	P
ARGORNPROST.PWY..arginine..ornithine.and.proline.interconversion	Esophageal cancer	MR Egger	7	0.77159	0.191431	3.11	0.730319
		Weighted median	7	1.44322	0.945114	2.20384	0.0893871
		Inverse-variance weighted	7	1.43012	1.02099	2.00318	0.0374497
		Simple mode	7	1.7463	0.903087	3.37683	0.148591
		Weighted mode	7	1.72717	0.933735	3.19483	0.132234
GLCMANNANAUT.PWY..superpathway.of.N.acetylglucosamine..N.acetylmannosamine.and.N.acetylneuraminate.degradation	Esophageal cancer	MR Egger	8	1.08651	0.187692	6.28962	0.929224
		Weighted median	8	0.629294	0.323066	1.22579	0.173348
		Inverse-variance weighted	8	0.544976	0.332047	0.894447	0.016338
		Simple mode	8	0.527546	0.184941	1.50483	0.2707
		Weighted mode	8	0.745954	0.341229	1.63071	0.486514
P105.PWY..TCA.cycle.IV..2.oxoglutarate.decarboxylase	Esophageal cancer	MR Egger	8	2.41872	0.501376	11.6683	0.313458
		Weighted median	8	0.723575	0.457582	1.14419	0.166394
		Inverse-variance weighted	8	0.701885	0.497869	0.9895	0.0433586
		Simple mode	8	0.734696	0.372578	1.44877	0.403057
		Weighted mode	8	0.729204	0.386495	1.3758	0.362036
PANTOSYN.PWY..pantothenate.and.coenzyme.A.biosynthesis.I	Esophageal cancer	MR Egger	9	5.13474	0.375584	70.1988	0.259804
		Weighted median	9	2.35301	1.12806	4.90813	0.0225335
		Inverse-variance weighted	9	1.82964	1.01209	3.30762	0.0455255
		Simple mode	9	2.78284	0.878841	8.81181	0.119975
		Weighted mode	9	2.74864	0.881723	8.56847	0.119497
PWY0.1061..superpathway.of.L.alanine.biosynthesis	Esophageal cancer	MR Egger	10	1.71876	0.291565	10.1321	0.566152
		Weighted median	10	1.62305	0.96215	2.73794	0.0694668
		Inverse-variance weighted	10	1.62125	1.10913	2.36984	0.0126035
		Simple mode	10	1.66381	0.675224	4.09976	0.297212
		Weighted mode	10	1.65257	0.712571	3.83257	0.271889
PWY.5097..L.lysine.biosynthesis.VI	Esophageal cancer	MR Egger	16	1.15372	0.110732	12.0207	0.906509
		Weighted median	16	1.33241	0.822685	2.15794	0.243375
		Inverse-variance weighted	16	1.47637	1.0187	2.13966	0.0396032
		Simple mode	16	1.15278	0.503377	2.63995	0.741299
		Weighted mode	16	1.11744	0.490964	2.54329	0.794902
PWY.5686..UMP.biosynthesis	Esophageal cancer	MR Egger	6	9.32556	0.184502	471.356	0.327103
		Weighted median	6	1.53118	0.644267	3.63905	0.334744
		Inverse-variance weighted	6	1.93841	1.0018	3.75068	0.0493747
		Simple mode	6	1.42876	0.427665	4.77323	0.587208
		Weighted mode	6	1.27422	0.412479	3.93629	0.691162
PWY.5913..TCA.cycle.VI..obligate.autotrophs.	Esophageal cancer	MR Egger	9	1.73832	0.32495	9.29913	0.538735
		Weighted median	9	0.814721	0.490587	1.35301	0.428492
		Inverse-variance weighted	9	0.678421	0.460306	0.999891	0.0499314
		Simple mode	9	0.783199	0.358601	1.71054	0.556816
		Weighted mode	9	0.809215	0.38861	1.68505	0.587126
PWY.6147..6.hydroxymethyl.dihydropterin.diphosphate.biosynthesis.I	Esophageal cancer	MR Egger	14	0.65403	0.118643	3.60539	0.634672
		Weighted median	14	0.675691	0.399046	1.14412	0.144584
		Inverse-variance weighted	14	0.661205	0.448269	0.975288	0.0369618
		Simple mode	14	0.720326	0.272859	1.9016	0.519314
		Weighted mode	14	0.696927	0.268065	1.8119	0.472042
PWY.7392..taxadiene.biosynthesis..engineered.	Esophageal cancer	MR Egger	10	0.729994	0.209303	2.54603	0.634736
		Weighted median	10	1.26372	0.863852	1.84869	0.227839
		Inverse-variance weighted	10	1.4316	1.07234	1.91122	0.0149431
		Simple mode	10	1.1506	0.675677	1.95934	0.617943
		Weighted mode	10	1.15637	0.712261	1.87739	0.571231
PWY_ARG.POLYAMINE.SYN..superpathway.of.arginine.and.polyamine.biosynthesis	Esophageal cancer	MR Egger	6	1.08872	0.126081	9.40126	0.942108
		Weighted median	6	0.611172	0.303608	1.23031	0.167783
		Inverse-variance weighted	6	0.541963	0.310986	0.944491	0.0306554
		Simple mode	6	0.719171	0.245289	2.10856	0.574243
		Weighted mode	6	0.729269	0.240312	2.21309	0.601272
TRNA.CHARGING.PWY..tRNA.charging	Esophageal cancer	MR Egger	14	0.176416	0.0195581	1.5913	0.148052
		Weighted median	14	0.825197	0.500942	1.35934	0.450565
		Inverse-variance weighted	14	0.618295	0.42031	0.909539	0.0146268
		Simple mode	14	0.898779	0.403297	2.003	0.79817
		Weighted mode	14	0.898779	0.423512	1.90739	0.785399

## Sheet: Sheet6
Table S6. The causal effects of 4 gut microbial taxas on blood metabolites
Abbreviation: number of single-nucleotide polymorphism (nSNP); odds ratio (OR); confidence intervals (CI).
Exposure	Outcome	Method	nSNP	P.value	or	or_lci95	or_uci95	Heterogeneity.Test.P	MR.Egger.Intercept.P	MR.PRESSO.Global.Test.P
family Ruminococcaceae	1-(1-enyl-stearoyl)-2-arachidonoyl-GPE (p-18:0/20:4) levels	Inverse-variance weighted	7	0.0300231	-0.0929204	-0.176857	-0.00898399	0.82	0.7	0.83(raw,0 outliers)
		BWMR	7	0.0358509	-0.0948007	-0.18334	-0.00626162
		Weighted median	7	0.0797437	-0.0966297	-0.204721	0.0114612
genus Phascolarctobacterium	Perfluorooctanoate (PFOA) levels	Inverse-variance weighted	7	0.0141897	-0.136911	-0.246332	-0.0274906	0.1	0.73	0.13(raw,0 outliers)
		BWMR	7	0.0177924	-0.140401	-0.256517	-0.0242843
		Weighted median	7	0.0192242	-0.139913	-0.257048	-0.0227787
species Streptococcus thermophilus	Citrate levels	Inverse-variance weighted	7	0.00554156	-0.0867414	-0.168778	-0.00470538	0.95	0.64	0.96(raw,0 outliers)
		BWMR	7	0.0455463	-0.0879617	-0.174183	-0.00174085
		Weighted median	7	0.0701304	-0.0969002	-0.201769	0.00796855
species Clostridium leptum	Cholate-to-bilirubin (Z,Z) ratio	Inverse-variance weighted	9	6.13e-05	0.155779	0.0795982	0.23196	0.92	0.63	0.94(raw,0 outliers)
		BWMR	9	0.000422816	0.139098	0.0617648	0.216432
		Weighted median	9	0.00418211	0.152364	0.0480956	0.256631
species Phascolarctobacterium succinatutens	Cholate-to-bilirubin (Z,Z) ratio	Inverse-variance weighted	9	6.19e-05	0.155438	0.0793781	0.231498	0.91	0.73	0.94(raw,0 outliers)
		BWMR	9	0.000428529	0.138633	0.0614802	0.215785
		Weighted median	9	0.00293571	0.151708	0.0517386	0.251677
genus Erysipelotrichaceae no name	1-arachidonoyl-gpc (20:4n6) levels	Inverse-variance weighted	6	0.00131072	0.264938	0.103351	0.426525	0.61	0.27	0.67(raw,0 outliers)
		BWMR	6	0.00198607	0.2777	0.101685	0.453715
		Weighted median	6	0.0726874	0.190895	-0.0175721	0.399362
species Bifidobacterium adolescentis	Phosphate levels	Inverse-variance weighted	12	0.000192848	0.301989	0.143227	0.460752	0.57	0.31	0.59(raw,0 outliers)
		BWMR	12	0.00047765	0.308607	0.13544	0.481773
		Weighted median	12	0.00388372	0.293705	0.0943384	0.493071
species Eubacterium hallii	X-23648 levels	Inverse-variance weighted	9	0.00147229	0.274343	0.105256	0.443429	0.46	0.87	0.55(raw,0 outliers)
		BWMR	9	0.00241847	0.286349	0.101325	0.471373
		Weighted median	9	0.0366896	0.233299	0.0144278	0.452171
species Holdemania unclassified	Phosphate to glucose ratio	Inverse-variance weighted	12	0.000585596	0.27828	0.119642	0.436918	0.52	0.92	0.61(raw,0 outliers)
		BWMR	12	0.00112169	0.288203	0.114826	0.461581
		Weighted median	12	0.0048573	0.296082	0.0900276	0.502136
phylum Proteobacteria	Arachidonate (20:4n6) to caffeine ratio	Inverse-variance weighted	10	0.00261419	0.262085	0.0914137	0.432756	0.38	0.19	0.45(raw,0 outliers)
		BWMR	10	0.00818987	0.266631	0.0689877	0.464275
		Weighted median	10	0.076606	0.205056	-0.0219183	0.43203

## Sheet: Sheet7
Table S7. The causal effects of blood metabolites on esophageal cancer
Abbreviation: number of single-nucleotide polymorphism (nSNP); odds ratio (OR); confidence intervals (CI).
Exposure	Outcome	Method	nSNP	P.value	or	or_lci95	or_uci95	Heterogeneity.Test.P	MR.Egger.Intercept.P	MR.PRESSO.Global.Test.P
Perfluorooctanoate (PFOA) levels	Esophageal cancer	Inverse-variance weighted	22	0.0497621	-0.33841	-0.676475	-0.000345556	0.91	0.88	0.91(raw,0 outliers)
		BWMR	22	0.0509906	-0.347467	-0.696437	0.00150284
		Weighted median	22	0.625704	-0.111833	-0.561198	0.337532
Cholate-to-bilirubin (Z,Z) ratio	Esophageal cancer	Inverse-variance weighted	25	0.0413338	0.260893	0.0102515	0.511535	0.77	0.31	0.78(raw,0 outliers)
		BWMR	25	0.0531814	0.256851	-0.00352773	0.517231					Risk factors	Method	nSNP	P.value	β2	lo_ci	up_ci	Heterogeneity.Test.P	MR.Egger.Intercept.P	MR.PRESSO.Global.Test.P
		Weighted median	25	0.690443	0.0748981	-0.293712	0.443508					Perfluorooctanoate (PFOA) levels	Inverse variance weighted	22	0.0497621	-0.33841	-0.676475	-0.000345556	0.91	0.88	0.91(raw,0 outliers)
1-arachidonoyl-gpc (20:4n6) levels	Esophageal cancer	Inverse-variance weighted	27	0.046875	-0.20589	-0.408938	-0.00284146	0.1	0.71	0.17(raw,0 outliers)			BWMR	22	0.0509906	-0.347467	-0.696437	0.00150284
		BWMR	12	0.0396925	-0.225508	-0.440388	-0.0106273						Weighted median	22	0.625704	-0.111833	-0.561198	0.337532
		Weighted median	27	0.223423	-0.13151	-0.343225	0.0802059					Cholate to bilirubin (Z,Z) ratio	Inverse variance weighted	25	0.0413338	0.260893	0.0102515	0.511535	0.77	0.31	0.80(raw,0 outliers)
													BWMR	25	0.0531814	0.256851	-0.00352773	0.517231
													Weighted median	25	0.689286	0.0748981	-0.292264	0.44206
												Cholate to bilirubin (Z,Z) ratio	Inverse variance weighted	25	0.0413338	0.260893	0.0102515	0.511535	0.77	0.31	0.78(raw,0 outliers)
													BWMR	25	0.0531814	0.256851	-0.00352773	0.517231
													Weighted median	25	0.690443	0.0748981	-0.293712	0.443508
												1-arachidonoyl-gpc (20:4n6) levels	Inverse variance weighted	27	0.046875	-0.20589	-0.408938	-0.00284146	0.1	0.71	0.17(raw,0 outliers)
													BWMR	12	0.0396925	-0.225508	-0.440388	-0.0106273
													Weighted median	27	0.223423	-0.13151	-0.343225	0.0802059

## Sheet: Sheet8
Table S8. The causal effects of esophageal cancer on 4 gut microbial taxas
Abbreviation: number of single-nucleotide polymorphism (nSNP); effect sizes (β); confidence intervals (CI).
Exposure	Outcome	Methods	nsnp	β	LO_CI95	UP_CI95	P
Esophageal cancer	family Ruminococcaceae	MR Egger	28	0.0350441	-0.0477869	0.117875	0.414519
		Weighted median	28	0.0142078	-0.0192635	0.047679	0.405423
		Inverse-variance weighted	28	0.0223028	-0.00203778	0.0466434	0.0725088
		Simple mode	28	-0.00160544	-0.068942	0.0657312	0.963072
		Weighted mode	28	0.00725248	-0.0582166	0.0727216	0.829745
Esophageal cancer	genus Phascolarctobacterium	MR Egger	29	-0.0170181	-0.168573	0.134537	0.827458
		Weighted median	29	-0.0240209	-0.0869271	0.0388853	0.4542
		Inverse-variance weighted	29	-0.0197002	-0.0643994	0.024999	0.387682
		Simple mode	29	0.00014094	-0.130482	0.130764	0.998328
		Weighted mode	29	-0.00317037	-0.136141	0.1298	0.963059
Esophageal cancer	species Phascolarctobacterium succinatutens	MR Egger	29	-0.0163953	-0.16798	0.135189	0.833705
		Weighted median	29	-0.0277478	-0.0895517	0.0340561	0.378874
		Inverse-variance weighted	29	-0.0198946	-0.0646026	0.0248134	0.38311
		Simple mode	29	-0.00803007	-0.130991	0.114931	0.899064
		Weighted mode	29	-0.0233293	-0.149099	0.10244	0.718914
Esophageal cancer	species Clostridium leptum	MR Egger	30	-0.023873	-0.16577	0.118024	0.744041
		Weighted median	30	0.0233582	-0.0400403	0.0867568	0.470213
		Inverse-variance weighted	30	0.0237588	-0.021936	0.0694536	0.308158
		Simple mode	30	0.0532869	-0.0862951	0.192869	0.460335
		Weighted mode	30	0.024762	-0.105914	0.155438	0.713036

## Sheet: Sheet9
Table S9. The causal effects of esophageal cancer on 3 blood metabolites
Abbreviation: number of single-nucleotide polymorphism (nSNP); effect sizes (β); confidence intervals (CI).
Exposure	Outcome	Methods	nsnp	β	LO_CI95	UP_CI95	P
Esophageal cancer	1-arachidonoyl-gpc (20:4n6) levels	MR Egger	65	0.0302371	0.00321508	0.0572592	0.031992
		Weighted median	65	0.00722576	-0.0152603	0.0297118	0.528803
		Inverse-variance weighted	65	0.00351272	-0.0106338	0.0176593	0.62648
		Simple mode	65	0.0312979	-0.0154984	0.0780943	0.194586
		Weighted mode	65	0.0241876	-0.0122861	0.0606614	0.198339
Esophageal cancer	Cholate-to-bilirubin (Z,Z) ratio	MR Egger	65	0.00948543	-0.0189843	0.0379552	0.516117
		Weighted median	65	0.00772231	-0.0151778	0.0306224	0.508647
		Inverse-variance weighted	65	0.00587616	-0.0090254	0.0207777	0.439587
		Simple mode	65	0.0450596	-0.00498185	0.095101	0.082356
		Weighted mode	65	0.0108153	-0.0245175	0.0461481	0.550657
Esophageal cancer	Perfluorooctanoate (PFOA) levels	MR Egger	65	0.0056133	-0.0207819	0.0320085	0.678227
		Weighted median	65	0.00215623	-0.0179654	0.0222779	0.833642
		Inverse-variance weighted	65	0.000572094	-0.0132538	0.014398	0.935361
		Simple mode	65	0.00345721	-0.0384629	0.0453773	0.872095
		Weighted mode	65	0.000154662	-0.0290843	0.0293936	0.99176
